# Supplementary material for: Ticks on the Run: A Mathematical Model of Crimean-Congo Haemorrhagic Fever (CCHF)—Key Factors for Transmission
Source: Epidemiologia (Basel). 2022 Mar 11;3(1):116–34. doi: 10.3390/epidemiologia3010010 (PMC9620928; doi:10.3390/epidemiologia3010010)
Supplement: Supplementary file 1 [file epidemiologia-03-00010-s001.zip]

Archive with 1 entries (1 files):
- epidemiologia-1434433-supplementary.pdf
